# Supplementary material for: BCCIP is required for nucleolar recruitment of eIF6 and 12S pre-rRNA production during 60S ribosome biogenesis
Source: Nucleic Acids Res. 2020 Nov 27;48(22):12817–32. doi: 10.1093/nar/gkaa1114 (PMC7736804; doi:10.1093/nar/gkaa1114)
Supplement: gkaa1114_Supplemental_Files [file gkaa1114_supplemental_files.zip]

Archive with 2 entries (2 files):
- NAR-00644 Suppl Figs S1-S16.pdf
- NAR-00644-R-2020 TABLE S1.pdf
